# Supplementary material for: Current practice and adaptations being made for people with autism admitted to in-patient psychiatric services across the UK
Source: BJPsych Open. 2021 May 14;7(3):e102. doi: 10.1192/bjo.2021.58 (PMC8161595; doi:10.1192/bjo.2021.58)
Supplement: Supplementary file 1 [file bjosup.zip]

Archive with 6 entries (6 files):
- supplementary information 1.pdf
- ICMJE_disclosure_PB.pdf
- ICMJE_disclosure_KJ.pdf
- ICMJE-disclosure_RS.pdf
- coi_disclosure_ES.pdf
- coi_disclosure.pdf
